# Supplementary material for: The Role of Glutamate Metabolism and the GABA Shunt in Bypassing the Tricarboxylic Acid Cycle in the Light
Source: Int J Mol Sci. 2024 Nov 26;25(23):12711. doi: 10.3390/ijms252312711 (PMC11641617; doi:10.3390/ijms252312711)
Supplement: Supplementary file 1 [file ijms-25-12711-s001.zip]

Archive with 1 entries (1 files):
- ijms-3275115-supplementary.pdf
